# Supplementary material for: Automatic Seizure Detection and Prediction Based on Brain Connectivity Features and a CNNs Meet Transformers Classifier
Source: Brain Sci. 2023 May 18;13(5):820. doi: 10.3390/brainsci13050820 (PMC10216314; doi:10.3390/brainsci13050820)
Supplement: Supplementary file 1 [file brainsci-13-00820-s001.zip]

Archive with 1 entries (1 files):
- brainsci-2364012-supplementary.pdf
